# Supplementary material for: Kenny–Caffey Syndrome Type 2 (KCS2): A New Case Report and Patient Follow-Up Optimization
Source: J Clin Med. 2024 Dec 28;14(1):118. doi: 10.3390/jcm14010118 (PMC11721953; doi:10.3390/jcm14010118)
Supplement: Supplementary file 1 [file jcm-14-00118-s001.zip]

Archive with 1 entries (1 files):
- jcm-3382103-supplementary.pdf
